# Supplementary material for: A Bibliometric Analysis and Systematic Review of Research Advances in In Situ Gel Drug Delivery Systems from 2003 to 2023
Source: Pharmaceutics. 2025 Apr 1;17(4):451. doi: 10.3390/pharmaceutics17040451 (PMC12030373; doi:10.3390/pharmaceutics17040451)
Supplement: Supplementary file 1 [file pharmaceutics-17-00451-s001.zip]

Archive with 1 entries (1 files):
- pharmaceutics-3486007-supplementary.pdf
